# Supplementary material for: Ribosome Protein Composition Mediates Translation during the Escherichia coli Stationary Phase
Source: Int J Mol Sci. 2023 Feb 4;24(4):3128. doi: 10.3390/ijms24043128 (PMC9959377; doi:10.3390/ijms24043128)
Supplement: Supplementary file 1 [file ijms-24-03128-s001.zip]

Archive with 7 entries (6 files):
- ijms-2164712-supplementary/
- ijms-2164712-supplementary/Supplementary figure 1.pdf
- ijms-2164712-supplementary/Supplementary figure 2.pdf
- ijms-2164712-supplementary/Supplementary figure 3.pdf
- ijms-2164712-supplementary/Supplementary figure 4.pdf
- ijms-2164712-supplementary/Supplementary figure 5.pdf
- ijms-2164712-supplementary/Supplementary Table S1.pdf
